# Supplementary material for: An Adaptive Cholic Acid Dimer for Selective Encapsulation
Source: Int J Mol Sci. 2026 May 25;27(11):4765. doi: 10.3390/ijms27114765 (PMC13257168; doi:10.3390/ijms27114765)
Supplement: Supplementary file 1 [file ijms-27-04765-s001.zip]

Archive with 1 entries (1 files):
- ijms-4257642-supplementary.pdf
